# Supplementary material for: A Multidisciplinary Approach Establishes a Link between Transglutaminase 2 and the Kv10.1 Voltage-Dependent K+ Channel in Breast Cancer
Source: Cancers (Basel). 2022 Dec 28;15(1):178. doi: 10.3390/cancers15010178 (PMC9818547; doi:10.3390/cancers15010178)
Supplement: Supplementary file 1 [file cancers-15-00178-s001.zip]

Archive with 3 entries (2 files):
- cancers-2015064-supplementary/
- cancers-2015064-supplementary/Figure S1.pdf
- cancers-2015064-supplementary/File S1 - The original western blots.pdf
